# Supplementary material for: Comparing Adherence with Best Practices in End-of-Life Care After Implementing the End-of-Life Order Set: A Quality Improvement Project in an Ottawa Academic Hospital
Source: Palliat Med Rep. 2023 Apr 14;4(1):100–7. doi: 10.1089/pmr.2022.0070 (PMC10122227; doi:10.1089/pmr.2022.0070)
Supplement: Supplemental data [file Suppl_AppendixSA1.zip]

Archive with 2 entries (2 files):
- Order set End of life_page1.pdf
- Order set End of life_page2.pdf
